# Supplementary material for: A phase I, open-label trial on the safety and immunogenicity of the adjuvanted tuberculosis subunit vaccine H1/IC31® in people living in a TB-endemic area
Source: Trials. 2018 Jan 10;19:24. doi: 10.1186/s13063-017-2354-0 (PMC5764015; doi:10.1186/s13063-017-2354-0)
Supplement: Additional file 1: — Contains data of Physical exam, Hematology, Biochemistry, QuantiFERON TB Gold assay, IFNγ ELISA, and IgG ELISA results. (XLSX 46 kb) [file 13063_2017_2354_MOESM1_ESM.xlsx]

## Sheet: Physical Exam 
Participant No.	Age (yrs)	Height (cm)	Weight (kg)	Temp. (0C)	Pulse (bmp)	Systolic BP (mmHg)	Diastolic BP (mmHg)	Resp. rate (/min)	BCG Vaccin.
T03-01	23	168	52	36.4	60	120	70	20	3
T03-02	20	162	47	36	84	110	70	20	2
T03-03	20	173	54	36	66	110	70	18	1
T03-04	19	170	53	36.5	62	120	80	20	3
T03-05	21	178	64	36.5	62	100	70	18	3
T03-06	21	183	68	36.5	60	120	70	16	1
T03-07	22	187	60	36.2	66	110	70	18	1
T03-08	21	166	45	36.8	88	120	70	18	3
T03-09	20	166	57	36.2	60	100	70	16	3
T03-10	21	169	54	36.7	84	110	60	14	3
T03-11	21	175	59	36.3	68	130	80	16	1
T03-12	19	173	62	36.2	66	130	80	16	3
T03-13	21	183	66	36.5	80	120	80	12	3
T03-14	25	168	60	36.5	60	130	80	16	2
T03-15	20	173	58	36.4	74	130	80	18	3
T03-16	20	165	53	35.4	68	110	70	21	3
T03-17	21	168	57	35.2	64	110	70	21	3
T03-18	20	170	50	35.6	72	100	60	18	3
T03-19	20	168	52	36	64	100	60	12	2
T03-20	20	170	64	35.8	64	110	80	16	3
T03-21	19	166	52	35.5	66	100	70	14	1
T03-22	19	170	48	35.4	72	110	80	20	3
T03-23	20	180	60	35.6	68	120	80	20	2
T03-24	21	165	55	35.7	68	110	80	18	2
T03-25	20	172	54	36	58	100	60	18	3
T03-26	20	168	54	35.4	60	120	70	16	1
T03-27	19	180	70	36	78	110	70	18	1
T03-28	20	169	53	36	74	100	70	22	2
T03-29	21	170	65	35.6	80	110	70	12	3
T03-30	20	173	63	35.4	74	110	80	15	2
T03-31	24	178	63	35.3	80	110	70	17	3
T03-32	19	166	50	36.4	84	100	60	18	2
T03-33	21	179	65	36.1	60	110	70	17	2
T03-34	20	167	51	35.4	80	110	70	12	1
T03-35	24	164	56	36	64	110	70	16	1
T03-36	19	165	55	35.8	76	110	70	22	2
T03-37	20	172	58	35.9	64	120	80	18	3
T03-38	20	167	49	34.7	68	110	70	14	3
T03-39	23	174	62	35.7	84	110	70	16	3
BP=Blood pressure
BCG Vaccination (1=Yes, 2=No, 3=Don't know)

## Sheet: Hematology
Participant No.	ESR (mm/hr)	Leuko (x109/L)	Eos (%)	Baso (%)	Neutro (%)	Lympho (%)	Mono (%)	PLT (x109/L)	RBC (x1012/L)	HGB (g/dL)	HCT (%)
T03-01	2	5.9	2	1	71	23	3	176	4.9	16.1	45
T03-02	6	7.1	4	1	53	33	9	172	4.6	15.2	43
T03-03	2	3.1	2	2	28	59	9	169	5.4	16.4	49
T03-04	4	4.4	0	1	63	32	4	200	5.5	17.2	53
T03-05	16	7.5	6	1	56	33	4	181	5.1	15.6	48
T03-06	1	7.4	7	1	50	37	5	200	6	17.7	52
T03-07	1	5.5	5	1	50	38	6	145	5.2	15.3	46
T03-08	24	4.4	6	2	42	48	6	221	5.4	16.9	54
T03-09	2	5.1	1	1	62	30	6	141	5.1	15.3	46
T03-10	14	5.5	1	1	50	42	6	135	5.5	16.8	50
T03-11	2	6.8	2	1	54	37	6	186	6.2	19	57
T03-12	22	5.1	1	1	55	37	6	168	5.6	16.3	49
T03-13	2	4.3	2	2	40	50	6	216	5.6	17.3	51
T03-14	5	6.3	6	1	59	29	5	162	5.6	17.2	52
T03-15	2	3.5	3	3	37	49	8	134	5.5	16.3	48
T03-16	0	4.7	5	1	47	37	9	151	5.4	16.5	49
T03-17	0	6.4	1	1	63	30	7	135	5.7	15.7	47
T03-18	0	3.6	7	1	52	35	5	170	5.2	15.8	47
T03-19	3	3.1	7	1	50	37	5	175	4.7	14.6	44
T03-20	1	4.5	4	1	49	39	7	144	5.7	17.2	49
T03-21	1	5.6	4	1	54	35	6	202	5.1	15.8	47
T03-22	1	6.1	2	2	57	35	6	151	5.4	17.4	50
T03-23	2	7.5	2	0	62	30	6	171	5.3	16.8	49
T03-24	1	7.1	2	0	59	33	6	133	5.4	17.3	49
T03-25	11	8	3	1	55	35	6	164	5.2	15.4	47
T03-26	32	2.7	3	2	38	52	5	137	5	15.5	46
T03-27	14	7.5	4	1	70	20	5	225	5	17	48
T03-28	2	4.9	3	2	60	29	6	167	5.4	18.1	53
T03-29	1	7.8	1	1	74	20	4	210	5.6	17.4	50
T03-30	1	3.9	14	1	40	36	9	212	5.4	16.4	48
T03-31	1	6.7	1	1	49	43	6	216	6.1	18.3	54
T03-32	1	5.3	1	1	57	34	7	238	5.7	16.8	50
T03-33	2	4.6	4	1	50	37	8	172	5.6	15.9	50
T03-34	1	6.8	1	1	76	16	6	197	5.9	18.9	54
T03-35	31	8.4	2	1	56	36	5	365	4.9	16.2	46
T03-36	2	5.2	2	1	50	39	8	224	5.7	17.3	51
T03-37	1	5.3	2	1	62	31	4	251	5.8	17	50
T03-38	3	6.5	1	1	63	27	8	146	5.8	16.5	51
T03-39	3	6.6	4	1	68	21	6	166	5.1	16.5	50
ESR=Erythrocyte sedmentation rate					Mono=Monocyte
Leuko=Leukocytes					PLT=Platelets
Eos=Eosinophil					RBC=Red blood cells
Baso=Basophil					HGB=Haemoglobin
Neutro=Neutrophil					HCT=Hematocrit
Lympho=Lymphocyte

## Sheet: Biochemistry
Participant No.	C-reactive protein (Mg/L)	Glucose (Mmol/L)	Bilirubin total (mmol/L)	Bilirubin conjugate(mmol/L)	Alkaline phosphatase (U/L)	Aspartate aminotransferase (U/L)	Alanine aminotransferase (U/L)	Lactate dehydrogenase (U/L)	Gamma glutamyltransferase (U/L)	Total Protein (g/L)	Albumin (g/L)	Creatine (mmol/L)	Creatine kinase (U/L)	Calcium (Mmol/L)	Phosphate (Mmol/L)
T03-01	0	5.6	16	2.6	131	29	53	146	46	80	56	61	168	2.68	1.63
T03-02	0	4.6	19	2.7	114	25	24	149	21	80	54	61	98	2.53	1.41
T03-03	1	5.4	14	3.6	163	53	76	143	47	70	47	88	137	2.73	1.28
T03-04	0	5.5	17	1.7	118	38	60	156	29	70	49	88	175	2.5	1.5
T03-05	0	3.2	16	3.6	95	34	35	159	16	80	50	69	145	2.58	1.57
T03-06	0	4.7	17	3.2	107	27	22	137	21	70	49	67	120	2.2	1.44
T03-07	1	5.1	33	10	126	32	39	143	43	80	51	77	119	2.4	1.37
T03-08	0	4.9	27	3.8	119	42	23	225	36	70	51	53	133	2.43	1.54
T03-09	1	3.8	34	3.8	99	26	52	136	22	70	52	76	81	2.2	1.53
T03-10	1	4.8	14	3.2	175	27	49	138	36	70	48	61	231	2.45	1.31
T03-11	1	5.8	19	1.9	115	25	53	170	19	68	37	61	158	2.48	1.12
T03-12	1	4.2	15	2.7	109	26	35	190	32	80	50	69	165	2.45	1.18
T03-13	1	3.3	22	3.8	119	81	71	175	35	80	56	69	109	2.68	1.73
T03-14	0	5.2	16	3.2	124	35	65	166	42	80	52	67	103	2.45	1.31
T03-15	1	4.1	16	1.7	106	28	57	166	75	78	36	76	95	2.48	1.15
T03-16	2	4.7	17	1.7	175	39	25	238	11	80	48	67	117	2.3	0.99
T03-17	0	2.8	13	1.7	119	38	24	213	15	80	48	67	95	2.48	1.22
T03-18	1	3.9	18	1.7	126	35	22	198	8	80	48	61	117	2.3	0.99
T03-19	0	4.1	15	1.7	83	26	32	222	17	80	51	46	181	2.5	1.06
T03-20	1	3.4	15	1.7	89	26	25	218	27	80	51	69	247	2.63	1.02
T03-21	0	4.6	14	1.7	112	23	32	222	64	70	51	53	128	2.15	1.12
T03-22	1	3.4	10	2.4	122	43	112	151	45	80	45	67	88	2.28	1.06
T03-23	1	4.2	5	1.7	144	37	58	239	29	80	47	69	124	2.3	0.99
T03-24	10	3.4	13	1.7	98	25	28	178	50	80	46	76	128	2.55	0.95
T03-25	1	4.2	13	1.7	140	28	26	258	16	9	50	76	291	2.93	1.4
T03-26	0	5.4	5	1.7	106	44	39	178	25	73	51	95	162	2.35	1.31
T03-27	2	4.5	24	5.3	132	65	110	111	49	9	53	69	95	2.38	1.47
T03-28	1	5.2	11	1.7	101	46	58	153	39	70	53	92	105	2.58	1.28
T03-29	1	5.2	12	5	75	34	27	195	21	80	55	92	130	2.23	1.15
T03-30	1	3.9	8	5	153	31	20	186	23	70	51	84	113	2.3	1.15
T03-31	0	5.2	7	2.7	142	28	36	193	21	80	51	76	146	2.43	1.47
T03-32	1	5.1	10	4.6	117	55	71	181	23	80	55	84	100	2.33	1.25
T03-33	1	4.4	13	5.3	79	40	24	177	17	80	51	61	182	2.35	1.28
T03-34	1	5	15	5.3	96	39	43	161	22	80	56	76	89	2.2	1.31
T03-35	4	5	16	3.6	130	54	83	257	35	80	49	76	89	2.55	1.66
T03-36	1	4.6	19	5.6	146	50	53	224	28	80	54	84	168	2.23	1.26
T03-37	0	4.5	10	5	109	31	24	204	29	80	54	84	176	2.15	1.25
T03-38	17	4.2	14	5.3	131	38	21	212	28	90	58	53	86	2.15	1.44
T03-39	3	5.2	9	4.3	112	41	40	203	35	80	51	61	529	2.45	1.18

## Sheet: QFT ELISA
Participant No.	Visit 1		Visit 12
	Result	IFNg IU/ml	Result	IFNg IU/ml
T03-01	Negative	0	Negative	0.01
T03-02	Negative	0	Negative	0
T03-03	Negative	0.02	Negative	0
T03-04	Negative	0	Negative	0
T03-05	Negative	0	N/A	N/A
T03-06	Negative	0.04	N/A	N/A
T03-07	Negative	0	Negative	0.04
T03-08	Negative	0.03	Negative	0
T03-09	Negative	0	Negative	0
T03-10	Negative	0	Positive	15.27
T03-11	Negative	0.01	Negative	0.05
T03-12	Negative	0.03	Negative	0.1
T03-13	Negative	0	Negative	0.15
T03-14	Negative	0.05	Negative	0
T03-15	Negative	0	Negative	0
T03-16	Negative	0.02	N/A	N/A
T03-17	Negative	0	N/A	N/A
T03-18	Negative	0.01	Positive	2.19
T03-19	Negative	0.23	Positive	5.11
T03-20	Negative	0	Negative	0.12
T03-21	Negative	0.01	Negative	0.21
T03-22	Negative	0.07	N/A	N/A
T03-23	Negative	0.07	Positive	1.06
T03-24	Negative	0	Positive	0.44
T03-25	Negative	0.21	Positive	2.14
T03-26	Negative	0.03	Negative	0.05
T03-27	Negative	0.01	Negative	0.04
T03-28	Positive	0.32	Positive	3.66
T03-29	Positive	14.23	N/A	N/A
T03-30	Positive	11.07	N/A	N/A
T03-31	Positive	17.18	Positive	17.56
T03-32	Positive	17.69	Positive	17.79
T03-33	Positive	21.24	Positive	19.44
T03-34	Positive	0.84	Positive	5.56
T03-35	Positive	1.12	Positive	2.62
T03-36	Positive	29.89	Positive	17.8
T03-37	Positive	1.11	Positive	2.03
T03-38	Positive	7.34	Positive	7.22
T03-39	Positive	20.09	N/A	N/A

## Sheet: ELISA
Participant No.	Visit 1							Visit 3							Visit 6							Visit 7							Visit 10							Visit 11							Visit 12
	Ag85B	ESAT-6	H 1	H1 10	No Stimuli (Neg)	PHA	PPD	Ag85B	ESAT-6	H 1	H1 10	No Stimuli (Neg)	PHA	PPD	Ag85B	ESAT-6	H 1	H1 10	No Stimuli (Neg)	PHA	PPD	Ag85B	ESAT-6	H 1	H1 10	No Stimuli (Neg)	PHA	PPD	Ag85B	ESAT-6	H 1	H1 10	No Stimuli (Neg)	PHA	PPD	Ag85B	ESAT-6	H 1	H1 10	No Stimuli (Neg)	PHA	PPD	Ag85B	ESAT-6	H 1	H1 10	No Stimuli (Neg)	PHA	PPD
T03-01															86.1575			15	100.854	11501.1		193.483	15	158.572	225.587	15	11308.5	888.644	360.137			521.739	15	11160.3									15	15	15	15	15	11524.4	247.096
T03-02	82.6	15	15	168.789	15	6563.35	176.617								15	83.6475		88.9	15	5817.62	285.019	15	15	15	15	15	10298.7	87.847								15	15	15	15	15	5391.19	197.386	1272.62	15	1577.16	8754.53	15	15000	689.403
T03-03	23.795	18.726	25.239	19.9175	20.1515	15000	743.183	20.0555	21.48		25.02	19.033	15000	523.451	231.512	15.173	233.625	18.3475	17.1435	15000	793.401	20.364	174.334	19.2975	231.757	15.2865	15000	659.013	148.591	239.011	511.615	102.705	87.324	15000	947.363								336.648	332.297	161.67	316.811	15	15000	983.217
T03-04	322.427	184.568	141.525	312.815	112.504	10251.6	15.706																																3023.33	776.341	15000		1180.9	486.975	742.417	1048.79	446.393	15000	364.321
T03-07	15.175	15.175	15	15.3175	15	15000	2328.52	15	15		79.333	15.3175	15000	1235.61								482.584	405.568	309.363	259.536	15	15000	6377.18															79.959	15		643.363	128.454	15000
T03-09	164.07	149.462	300.603	1639.04	142.744	15000	741.932	178.111	172.12	258.472	465.326	123.564	15000	2613.5	225.291	113.268	126.928	551.234	168.122	15000	1867.4	367.302	244.706	303.615	248.851	15	12060.8	1190.71	159.962	112.839	118.274	718.362	15	12379.2	396.071								125.053	162.698	196.197	600.084	15	11695.6	1371.47
T03-10	15	15	15	15.4055	76.8705	15000	15	17.2855	110.592		336.636	113.492	15000	166.972	301.098	254.757	291.767	77.92	209.507	15000	338.262	330.375	633.871		1030.12	327.368	15000	4386.11	828.747	227.001	388.736	3748.53	15	15000	7120.69	544.935	15.382	326.985	465.405	299.398	15000	707.847	3511.1	5133.29		12107.6	15	15000	4705.37
T03-12	728.109	133.127	258.414	308.227	37.669	12184.2	182.667	1188.41	103.337	1139.89	999.162	177.166	11328.8	387.356	4024.01	1204.25	3630.94	3652.83	1044.22	8683.66	4662.07	345.51	113.546	896.467	768.823	230.411	9589.36	526.417	276.854	182.288	987.998	341.815	202.784	11890.3	277.591								324.872	110.656	190.767	285.798	15	10510.1	255.513
T03-13	16.8945	16.6255	15	20.011	17.3425	15000	465.423	4580.12	1526.74	4919.77	4752.94	505.082	15000	6091.76	2327.39	599	1612.87	1991.52	749.957	15000	1386.4	7549.44	895.91	5890.71	10526.5	632.245	15000	6043.13															3021.03	718.375	2340.12	3874.34	252.743	15000	1600.38
T03-15	257.317	15	542.927	189.408	15	15000	696.424	322.986	103.736	170.507	215.153	15	9803.64	391.116								216.498	144.109	755.53	1934.48	15	9439.53	7900.47	381.809	80.769	216.111	325.416	85.6655	13116.6	386.293	9040.32	411.489		14109.7	162.609	13552.5	3717	784.5	163	1703.5	2211.89	15	9744.83	279
T03-18								251.112	196.801	116.623	141.105	100.915	15000	581.629	93.73	127.966		88.5405	11.8	15000		72.571	15	13.541	105.425	107.616	14243.7	61.9045	1510.85	279.917	657.759	1301.87	15	15000	401.084	373.636			305.571	15	15000		1191.94	15	749.398	756.832	173.819	15000	788.419
T03-19	4429.01	607.814	1864.58	4766.62	463.853	15000	1315.37	5381.93	318.649	2606.95	1635.04	536.269	15000	1035.12	4045.08	315.291	591.046	1444.41	250.329	11490.4	499.74	15000	440.491	2035.26	10644.4	819.543	15000	2351.33	15000	1383.39	6824.63	9288.83	15	15000	2086.6	4587.51	189.107	3980.2	3778.82	214.505	12190.8	392.102	15000	813.459	11802.6	13602.5	358.866	15000	587.128
T03-20	328.136	187.856	204.373	256.669	15	15000	788.923	718.158	174.034	248.674	303.341	84.9665	15000	762.527	2324.11	254.715	1068.28	1048.91	322.719	15000	1322.81								632.156	15		780.15	15	15000	860.887	1324.73	574.824	1822.4	3854.93	15	15000	1125.54
T03-21	90.1085	15	86.926	156.42	15	13989.3	8327.69	166.695	15	190.082	232.451	15	15000	7241.7	166.452	85.709	160.562	194.69	15	11268.6	950.077	215.68	15	15	15	15	10057.1	579.267								2061.16	1986.84	7902.75	8841.7	15	8695.26	14275.2	5871.22	5536.16	4682.73	7312.7	15	10007.3	3949.7
T03-23								650.514	183.393	1139.58	786.755	17.3385	15000	1013.67	1217.08	216.904		1081.05	18.507	12400.7	1055.44								7160.9	392.418	2895.7	2204.7	438.061	8894.53	1188.62	7874.91	793.89	7777.71	7524.22	16.1655	15000	2014.23
T03-24								515.514	234.957	332.217	302.235	355.562	15000	1668.61	449.779	302.803	939.6	560.183	144.208	15000	880.108								8044.57	562.195	1293.9	4622.71	242.529	15000	1730.14	9303.46	874.587	4954.68	5532.89	351.462	15000	1634.58
T03-25								713.307	173.99	1088.32	1329.34	234.012	15000	7883.83								1518.6	335.139	615.511	1137.04	169.104	15000	3607.98	8515.68	408.892	2281.84	4233.26	405.299	15000	15000
T03-26								6024.82	619.38	3845.83	5842.19	675.187	14819.7	6368.7	15000	902.888	14113.1	15000	613.127	15000	15000															15000	821.434	8700.64	12653.2	594.125	15000	13705.8	10383.9	634.821	5927.05	8207.13	776.214	15000	9189.56
T03-27								2862.2	199.381	6878.25	11414.3	105.861	15000	15000	2463.72	406.276	1809.13	11512.5	263.846	15000	15000	3270.72	666.949	2747.36	5893.23	907.952	15000	15000	7414.06	282.648	216.735	4460	258.44	15000	15000	13998.1	254.612	9777.04	6251.91	154.013	15000	15000
T03-28								3856.72	4262.73	12453.7	9676.64	2914.32	15000	15000	1965.89	3039.11	2991.81	6627.66	329.207	14511.8	15000	2232.5	253.116	1775.89	4030.53	329.637	15000	15000	6165.63	974.401		4155.29	195.883	10969.5		5361.31	1123	4177.04	4673.1	475.29	15000	15103.2	2041.31	376.026		5406.23	508.54	15000
T03-31															12311.5	15000	15000	15000	15	15000	15000	9534.78	10083.7	10940.4	13738.7	15	15000	14661.2	15000	15000	15000	15000	15.0215	15000	15000	3064.33	4196.57	3616.01	10502.8	15	15000	6417.33	12829.9	13738.5	15000	15000	147.233	15000	14399.7
T03-32															1965.58	2255.54	1914.11	3824.97	88.8185	11675.9	6731.27	4451.26	1213.43	4704.11	2089.58	62.52	12227.5	4474.38	7145.64	6542	6893.8	8585.06	123.484	10642.6	7254.93	3364.14	1952.34	3050	3667.5	15	10374.6	6481.57	1387.45	915.913		3369.7	121.564	10783.3
T03-33	15000	15000	15000	15000	15.2265	15000	15000	15000	15000	15000	15000	418.399	15000	15000	6630	4690.48	2850.99	6300.14	522.936	15000	15000	12310.8	15000	15000	15000	16.512	15000	15000	3686.27	975.241	1118.37	2061.73	254.794	15000	13131.6	12102.3	15000	9787.06	15000	130.969	15000	15000
T03-34	16.759	18.7405		18.665	15	15000	5338.99	792.998	658.836	819.418	781.683	15	15000	15000																						1579.02	852.688		2612.87	157.106	15000	11620.3	4851.78	891.365	5480.26	7426.88	18.813	15000	12538.9
T03-35	15	15	15	15	15	15000	7967.1	1144.83	542.629	4155.69	4141.28	20.2105	15000	15000	3645.57	3342.25	9189.98	3720.98	251.16	14760.2	12013.1	2177.21	453.86		4959.19	15	15000	3595.28	4845.66	3494.73	9572	9431.37	18.5445	15000	10913.1	5662.47	2203.91	8915.45	5997.2	257.25	15000	9810.04	10383.9			13114.1	15	15000
T03-36	1631.58	13140.8		14797.2	15	15000		10430.2	15000	14804.1	15000	319.905	12823	15000	1802.37	10250.9	7664.12	9255.39	401.346	12316.9	15000	6549.38	13919.5	11838.2	14457	146.821	15000	13971.8	6425.51	13718.6	13918.7	14585.9	78.755	15000	13085.8	4375.72	11870.4	12277.6	12886.4	15.78	15000	13491.6	1681.76	540.661	2193.86	3912.39	140.103	15000	11488.9
T03-37								3154.29	4024.74		9285.18	130.926	15000	14373.7								4197.32	7863.45	8708.6	5405.68	60.9065	14135.5	9383.52	1936.04	634.739		858.812	133.637	13509.6		6719.28	4174.69	7347.9	8969.77	74.158	9325.63	8533.21	5648.82	2834.64	5612.23	8701.94	144.402	10941.5	8661.61
T03-38															5008.34	1361.17	3305.16	2413.05	15.983	15000	15000	14372.1	2140.84	15000	14444.8	409.623	15000	15000	10160.1	1801.14		2654.65	15	14978.7									15000	1372.26	13942.2	15000	136.703	13716.1	15000
	g

## Sheet: IgG titier
Participant ID	Visit No.
	1	3	6	7	10	11	12
T03-01	75	58	0	102	51	144	98
T03-02	130	203	123	95	139	140	96
T03-03	61	84	81	30	62	211	124
T03-04	1	15	36	53	48	9	65
T03-07	31	44	49	72	50	1130	453
T03-08	51	29	54	21	41	82	62
T03-09	48	56	0	0	0	6	4
T03-10	749	773	297	144	129	11	95
T03-12	219	300	221	292	243	206	88
T03-13	2	332	398	287	239	453	296
T03-15	619	519	641	749	773	297	337
T03-18	126	180	265	184	131	86	184
T03-19	97	208	97	72	127	567	252
T03-20	65	178	61	51	102	87	43
T03-21	82	171	130	113	108	508	58
T03-23	114	91	106	94	98	100	326
T03-24	172	113	91	164	51	37	829
T03-25	0	237	225	0	4	73	31
T03-26	0	0	0	0	0	6	8
T03-27	98	96	108	92	92	262	56
T03-28	49	58	87	311	567	2557	128
T03-31	37	38	31	58	120	444	200
T03-32	60	47	40	38	45	904	138
T03-33	39	31	40	31	45	65	55
T03-34	15	25	19	6	19	245	59
T03-35	213	175	81	78	313	1665	161
T03-36	125	61	78	18	236	309	49
T03-37	111	87	113	134	199	879	103
T03-38	56	19	21	239	1094	956	203

## Sheet: Study time points
Visit No.	1	2	3	4	5	6	7	8	9	10	11	12
Trial Week No	-2		0		1	2	6	8		9	14	32
Trial Day No	-x	-x	0	1	2	7	42	56	57	63	98	224
Trial Month			0					2			3	8
Medical Examination	EM		M	M	M	M	M	EM	M	M	EM	EM
Vaccination			1					2
Adverse event recording			X	X	X	X	X	X	X	X	X	X
Clinical safety tests	BU			BU	BU		BU		BU	BU	BU	BU
Immunogenecity	X		X	X			X		X		X	X
QuantiFeron TB Gold Test	X											X
M = medical examination, EM = extended medical examination, and BU = blood, urine.
X = 12 to 15 days before first vaccination
